# Supplementary material for: Intraskeletal histovariability, allometric growth patterns, and their functional implications in bird-like dinosaurs
Source: Sci Rep. 2018 Jan 10;8:258. doi: 10.1038/s41598-017-18218-9 (PMC5762864; doi:10.1038/s41598-017-18218-9)
Supplement: Supplementary file 2 — Supplementary Table S2 [file 41598_2017_18218_MOESM2_ESM.xlsx]

## Sheet: Sheet1
Table S2. Basic data table of variables showing their measured and calculated values in the sampled bones used in quantitative analyses. Brown shading indicates fabricated hand bones of unknown origin in Jeholornis. Abbreviations as in Tables 2-3.
Taxon	Element	total cortex area (mm2)	Cth range (µm)	Cth mean ± SD (µm)	ICLth range (µm)	ICLth mean ± SD (µm)	% ICLth to total Cth	PB area (mm2)	SB area (mm2)	% PB area to total area	% SB area to total area	SB % excluding ICL	nr primary vsc	primary vsc density (nr/mm2)	% long vsc	% circ vsc	% obl vsc	% rad vsc	% irr vsc	PB long vsc diameter mean ± SD (µm)	% vsc diam to Cth	PB vsc area / PB area I.	mean PB vsc area ± SD (µm2) I.	PB vsc area / PB area II.	mean PB vsc area ± SD (µm2) II.	PB vsc area / PB area III.	mean PB vsc area ± SD (µm2) IIII.	PB vsc area / PB area IV.	mean PB vsc area ± SD (µm2) IV.	PB vsc area / PB area V.	mean PB vsc area ± SD (µm2) V.	% woven bone area to PB area	nr LAGs	EFSth range (µm)	EFSth mean ± SD (µm)	% EFSth to total Cth	Sampling location (% distance from proximal end)
Anch	Hu	5.888	513-750	612 ± 88	39-66	52.7 ± 8.7	8.6	5.501	0	93.4273	0	0	479	87	91.9	2.9	1.7	1.7	1.9	12.5 ± 3.3	2	0.02	188.4 ± 116.3	0.028	257.8 ± 132.2	0.039	471.7 ± 256	0.043	424.8 ± 448.3	0.031	242.2 ± 315.1	8.5	1	0	0	0	52
Anch	Ra	1.709	379-535	437 ± 52	40-65	53.2 ± 7.3	12.2	1.32	0.229	77.2382	13.3996	14.8	125	95	88	4	4	3.2	0.8	11.2 ± 2.5	2.5	0.016	153.7 ± 84.6	0.021	245.7 ± 169.8	0.022	247.4 ± 124.7	0.022	306.8 ± 307.5	NA	NA	3.8	1	0	0	0	66
Anch	Ul	2.005	334-460	392 ± 39	31-58	41.4 ± 10.2	10.6	1.78	0	88.7781	0	0	167	94	92.2	3	1.2	1.2	2.4	9.7 ± 2.5	2.5	0.018	219.8 ± 218.4	0.021	265.2 ± 113.8	0.026	306.9 ± 354	0.027	196 ± 96	0.037	365 ± 381	7.5	1	0	0	0	47
Anch	McII	1.945	307-384	354 ± 23	19.5-47	33.8 ± 9.9	9.5	1.723	0.0119	88.5861	0.611825	0.7	126	73	83.6	2.5	2.5	9.8	1.6	7.2 ± 1.5	2	0.027	218.8 ± 113.4	0.019	179.7 ± 93.1	0.015	254 ± 220.9	0.024	196.5 ± 202.2	0.031	340.7 ± 168.8	0.9	0	0	0	0	58
Anch	McIII	0.768	222-316	267 ± 36	16.9-45.9	29.7 ± 8.3	11.1	0.707	0	92.0573	0	0	47	66.5	80.8	6.4	6.4	6.4	0	9 ± 1.7	3.4	0.016	153.8 ± 76.3	0.011	135.2 ± 85	NA	NA	NA	NA	NA	NA	2.4	0	0	0	0	58
Anch	D1P1	1.296	206-344	290 ± 33	20.3-69.6	45.3 ± 16.3	15.6	0.586	0.413	45.216	31.8673	41.3	27	46	85.2	0	7.4	7.4	0	8.6 ± 2	3	0.012	267 ± 338.5	0.01	141.5 ± 45.5	0.006	112.6 ± 21.1	NA	NA	NA	NA	14.2	0	0	0	0	33
Anch	Fe	6.673	468-569	511 ± 33	29-89	53.6 ± 16.6	10.5	3.323	2.584	49.7977	38.7232	43.7	237	71.3	92.5	4.6	1.7	0.8	0.4	9.3 ± 2.7	1.8	0.024	262.7 ± 128.7	0.015	348.11 ± 166.4	0.018	167 ± 105.5	0.018	363.9 ± 343.9	0.02	209.7 ± 189.8	14.7	0	0	0	0	60
Aur	Hu	3.345	316-472	422 ± 42	23.1-71.5	44 ± 13	10.4	1.778	0.913	53.154	27.2945	33.9	131	73.7	92.4	5.3	0.7	0	1.5	6.9 ± 1.4	1.6	0.018	150 ± 52.6	0.012	164 ± 92.1	0.004	104.2 ± 64.9	0.025	160.5 ± 95.4	NA	NA	3.2	1 + 1 in EFS	17-60.9	36.9 ± 13.2	8.7	65
Aur	Ra	1.849	348-578	456 ± 64	37-91	57.9 ± 15.5	12.7	1.722	0.011	93.1314	0.594916	0.6	126	73.2	97.6	1.6	0	0	0.8	6.8 ± 1.5	1.5	0.017	179 ± 191.9	0.019	159.5 ± 183.3	NA	NA	NA	NA	NA	NA	0.9	1+2-3 in EFS	19.4-41.4	29.9 ± 6.7	6.7	46
Aur	Ul	1.977	239-435	344 ± 66	16-51	26.9 ± 12.1	7.8	1.653	0.024	83.6115	1.21396	4	113	68.4	92	1.8	0.9	0.9	4.4	5.7 ± 1.3	1.7	0.005	84 ± 27.6	0.014	173.7 ± 135.5	0.007	157 ± 154.3	0.01	97 ± 112.8	0.012	107 ± 52.1	1.8	1+1 in EFS	9.5-39.1	21 ± 8.6	6.1	51
Aur	McII	0.736	150-284	215 ± 38	16-52	36.8 ± 15.1	17.1	0.451	0.173	61.2772	23.5054	27.7	21	46.6	95.3	4.7	0	0	0	5.4 ± 1.1	2.5	0.007	136.8 ± 88.6	NA	NA	NA	NA	NA	NA	NA	NA	1	2	0	0	0	70
Aur	McIII	0.751	132-251	183 ± 30	18-36	27 ± 5.4	14.7	0.281	0.327	37.4168	43.5419	53.8	10	35.6	100	0	0	0	0	5.8	3.2	0.002	133.6 ± 65.7	NA	NA	NA	NA	NA	NA	NA	NA	6.8	1	0	0	0	70
Aur	D1P1	1.618	219-318	277 ± 33	15-42	25.9 ± 9.8	9.3	0.937	0.422	57.911	26.0816	31	46	49	93.5	2.2	4.3	0	0	5.7 ± 1.6	2	0.004	152.8 ± 118.3	NA	NA	NA	NA	NA	NA	NA	NA	2.4	3	0	0	0	42
Aur	Fe	4.828	420-551	492 ± 40	34-63	51.7 ± 7.9	10.5	3.987	0.666	82.5808	13.7945	14.3	263	66	93.1	4.2	1.9	0.4	0.4	7.7 ± 1.8	1.6	0.019	249 ± 204.2	0.023	312.7 ± 251.2	0.015	193.8 ± 173.7	0.02	138.3 ± 132.2	0.022	223.2 ± 159.1	8	1+2 in EFS	23-56	40.5 ± 9.9	8.2	62
Eos	Hu	1.998	359-518	414 ± 47	14-23	18.1 ± 3.5	4.4	1.94	0	97.0971	0	0	280	144.3	87.9	5	0.7	1.8	4.6	13.6 ± 4.2	3.3	0.046	362.6 ± 210.7	0.056	325.1 ± 173.3	0.078	575.6 ± 386.8	NA	NA	NA	NA	34.2	0	0	0	0	55
Eos	Ra	1.013	233-308	275 ± 21	44-83	59.6 ± 11.7	21.7	0.558	0.32	55.0839	31.5893	36.4	67	120.1	98.5	0	0	0	1.5	8.7 ± 3.3	3.2	0.016	140.9 ± 65.9	0.015	114 ± 38.1	0.027	188 ± 108	NA	NA	NA	NA	5	0	0	0	0	64
Eos	Ul	0.655	193-315	241 ± 40	16-59	35.8 ± 12.7	14.8	0.408	0.152	62.2901	23.2061	27.1	57	139.7	87.7	5.3	1.7	0	5.3	8.1 ± 1.7	3.4	0.04	202.3 ± 143.5	0.012	77.1 ± 44.9	0.036	203.9 ± 114.5	NA	NA	NA	NA	8.8	0	0	0	0	58
Eos	D1P1	0.81	208-298	259 ± 29	32-69	48 ± 11.7	18.5	0.228	0.414	28.1481	51.1111	64.5	33	144.7	94	3	0	3	0	9.5 ± 2	3.7	0.01	196 ± 7	0.045	200.8 ± 126.6	0.041	214.8 ± 59.2	NA	NA	NA	NA	47	0	0	0	0	52
Eos	McII	0.845	214-313	250 ± 28	32-69	50 ± 10.5	20	0.631	0.01	74.6746	1.18343	1.5	93	147.4	76.3	5.4	8.6	0	9.7	6.9 ± 1.1	2.8	0.023	235 ± 162.8	0.026	139.7 ± 91.3	0.023	164.2 ± 110.5	NA	NA	NA	NA	6.6	0	0	0	0	61
Eos	Fe	2.465	311-461	401 ± 53	12-69	32.9 ± 16.6	8.2	2.049	0.087	83.1237	3.52941	4	325	158.6	90.7	2.15	2.8	0	4.3	9.9 ± 2.4	2.5	0.032	220 ± 197	0.044	400.1 ± 381.7	0.045	224.6 ± 130	NA	NA	NA	NA	28.6	0	0	0	0	50
Jeh	Hu	11.283	905-1336	1100 ± 169	277-476	392 ± 48	35.6	6.688	0.625	59.275	5.53931	8.5	314	46.9	78.1	1.6	4.4	6.4	9.5	14.3 ± 3.2	1.3	0.049	976.5 ± 897.9	0.03	512 ± 414.9	NA	NA	NA	NA	NA	NA	10.2	1+3 in EFS	113.2-152.8	118.3 ± 15.5	10.7	60
Jeh	Ra	5.309	669-900	781 ± 79	310-480	382 ± 65	48.9	3.213	0.613	60.5199	11.5464	16	105	32.7	84.9	2.8	3.8	2.8	5.7	10 ± 3	1.3	0.033	842 ± 1367	0.014	267.9 ± 51.4	0.019	240.2 ± 75.4	NA	NA	NA	NA	8.2	1+3-4 in EFS	31.9-128.2	79.5 ± 29	10.2	61
Jeh	Ul	7.892	655-1041	894 ± 155	182-441	347 ± 97	38.8	5.135	0.347	65.0659	4.39686	6.3	127	24.7	43.3	20.5	11	11.8	13.4	11.8 ± 3	1.3	0.024	659.3 ± 554.1	0.024	799.1 ± 993.7	0.035	845.2 ± 595.9	NA	NA	NA	NA	2.7	1+4 in EFS	69-112.6	90.4 ± 11.6	10.1	52
Jeh	Mc II	1.592	488-795	629 ± 12	87-144	105 ± 18	16.7	0.886	0.369	55.6533	23.1784	29.4	48	54.2	95.9	0	0	0	4.1	14.6 ± 3.2	2.3	0.019	289.2 ± 188.7	NA	NA	NA	NA	NA	NA	NA	NA	1.1	2	0	0	0	58
Jeh	Mc III	5.198	344-712	527 ± 11	32-116	82 ± 29	15.6	4.027	0.626	77.4721	12.0431	13.4	315	78.2	84.3	6	4.4	0.6	4.7	10 ± 2.6	1.9	0.03	369.3 ± 253.4	0.034	306.2 ± 339.7	NA	NA	NA	NA	NA	NA	30.5	0	0	0	0	54
Jeh	D1P1	1.68	402-571	492 ± 59	13-38	27.6 ± 8.6	5.6	1297	0.324	77.2	19.3	20	118	91	82.3	0.8	6.7	5.9	4.2	11.2 ± 3.1	2.3	0.06	578.3 ± 553.7	0.03	415 ± 307	0.04	404.3 ± 421.5	NA	NA	NA	NA	12.5	0	0	0	0	50
Jeh	Fe	8.983	823-1103	995 ± 85	405-685	512 ± 66	62.2	2.965	0.866	33.0068	9.64043	22.6	96	32.4	76	12.5	4.2	0	7.3	11.2 ± 2.9	1.1	0.035	906.4 ± 695.4	0.01	264.7 ± 286.5	0.015	609 ± 262.3	0.022	322 ± 367.7	NA	NA	5.3	1+2 in EFS	39.7-79.6	52.5 ± 22.8	5.3	64
Ser	Hu	4.45	364-527	434 ± 38	10-41	23.6 ± 7	5.4	4.264	0	95.8202	0	0	425	99.7	79.5	7.8	7.3	1.9	3.5	8.1 ± 2.2	1.9	0.013	104.2 ± 37.4	0.02	166.4 ± 137.2	0.019	132.2 ± 86.2	NA	NA	NA	NA	10.4	0	0	0	0	57
Ser	Ra	2.2	400-710	527 ± 103	29-41	35.9 ± 4	6.8	1.41	0.696	64.0909	31.6364	33	58	41.1	89.7	0	6.9	3.4	0	9 ± 5.3	1.7	0.024	312.9 ± 287.1	0.013	290.1 ± 75.7	NA	NA	NA	NA	NA	NA	2.1	1	0	0	0	61
Ser	Ul	2.131	312-409	346 ± 34	25-99	59.8 ± 22	17.3	1.275	0.251	59.8311	11.7785	16.4	69	54.1	92.8	0	4.3	0	2.9	10 ± 1.9	2.9	0.009	153.6 ± 37.2	0.013	173.8 ± 46	0.016	145 ± 47	NA	NA	NA	NA	6.7	1	0	0	0	62
Ser	D1P1	1.472	212-358	297.5 ± 36	16-56	35 ± 11	11.7	1.261	0.048	85.6658	3.26087	3.7	124	98.3	92.8	3.2	2.4	1.6	0	9.2 ± 2	3.1	0.018	208.9 ± 162	0.014	162.9 ± 93.7	0.035	278.3 ± 167.5	0.027	216.8 ± 112.7	NA	NA	6.9	3	0	0	0	51
Ser	Mc II	1.296	171-281	226 ± 23	14-58	31 ± 13	13.7	0.822	0.242	63.4259	18.6728	22.7	31	37.7	90.4	3.2	0	6.4	0	8.6 ± 2	3.8	0.011	336.5 ± 218.6	0.01	154.4 ± 61	0.012	154.1 ± 114.7	NA	NA	NA	NA	3.2	0	0	0	0	68
Ser	Mc III	0.654	90-198	136 ± 30	15-40	26.4 ± 6	19.4	0.157	0.3	24.0061	45.8716	65.6	1	6.4	100	0	0	0	0	12	8.8	0.005	86.1 ± 4	0	0	NA	NA	NA	NA	NA	NA	5.8	0	0	0	0	70
Ser	Fe	2.963	433-579	529 ± 51	24-45	37 ± 6	7	2.826	0	95.3763	0	0	342	121	88.1	3.2	5	1.7	2	7.8 ± 2.3	1.5	0.03	213.3 ± 119.4	0.03	342 ± 241.5	0.033	295.5 ± 213.7	NA	NA	NA	NA	12.3	0	0	0	0	46
